# Supplementary material for: Porous Carbon Fabricated by Microbial Pretreatment of Brewer’s Grain for the Improvement of Toluene Adsorption Performance
Source: Molecules. 2024 Dec 16;29(24):5931. doi: 10.3390/molecules29245931 (PMC11676505; doi:10.3390/molecules29245931)
Supplement: Supplementary file 1 [file molecules-29-05931-s001.zip]

Archive with 1 entries (1 files):
- molecules-3339459-supplementary.pdf
